# Supplementary material for: Sports instructors’ job insecurity and turnover intention in South Korea: A moderated mediation model of abusive supervision, work engagement, and perceived organizational support
Source: PLoS One. 2026 Apr 28;21(4):e0347639. doi: 10.1371/journal.pone.0347639 (PMC13123942; doi:10.1371/journal.pone.0347639)
Supplement: S1 File — The dataset is available at: https://osf.io/92wsf/. (XLSX) [file pone.0347639.s001.xlsx]

## Sheet: Sheet1
		Gender	Age	Educational Background	Length of Service	Turnover Intention Experience	Abusive Supervision 1	Abusive Supervision 2	Abusive Supervision 3	Abusive Supervision 4	Abusive Supervision 5	Abusive Supervision 6	Abusive Supervision 7	Abusive Supervision 8	Abusive Supervision 9	Abusive Supervision 10	Abusive Supervision 11	Abusive Supervision 12	Abusive Supervision 13	Abusive Supervision 14	Abusive Supervision 15	Perceived Organizational Support 1	Perceived Organizational Support 2	Perceived Organizational Support 3	Perceived Organizational Support 4	Perceived Organizational Support 5	Perceived Organizational Support 6	Perceived Organizational Support 7	Perceived Organizational Support 8	Job Insecurity 1	Job Insecurity 2	Job Insecurity 3	Job Insecurity 4	Job Insecurity 5	Turnover Intention 1	Turnover Intention 2	Turnover Intention 3	Turnover Intention 4	Turnover Intention 5	Vitality 1	Vitality 2	Vitality 3	Commitment 1	Commitment 2	Commitment 3	Immersion 1	Immersion 2	Immersion 3	Abusive Supervision
1	1	2	2	2	4	1	2	3	3	4	2	3	3	4	3	4	3	2	3	4	3	4	4	3	4	3	5	5	4	4	3	4	3	3	3	2	4	3	4	3	1	2	3	4	4	4	3	4	3.06
1	1	2	2	1	2	2	1	1	1	1	3	3	2	3	2	2	1	2	1	1	2	3	3	4	3	4	3	3	4	2	1	1	3	3	4	2	2	2	4	3	1	2	4	2	3	1	2	1	1.69
1	1	1	2	3	4	1	1	1	1	1	3	2	2	2	3	2	3	3	2	2	3	1	2	2	2	2	2	2	1	5	4	3	4	4	5	5	5	5	5	3	3	2	3	3	2	1	1	5	2
1	1	1	2	1	2	2	1	1	1	1	1	2	1	2	3	2	2	3	1	3	3	4	4	4	4	3	5	4	5	4	2	1	1	3	4	4	5	4	3	4	2	3	4	4	4	4	4	4	1.75
1	1	2	2	3	3	1	1	1	1	1	3	1	1	1	1	1	1	1	1	1	1	5	5	5	4	5	4	4	5	4	5	5	5	5	5	3	5	4	5	3	2	2	4	4	5	5	5	5	1.13
1	1	1	2	3	4	2	1	1	1	1	1	1	1	1	1	1	1	1	2	1	1	4	4	3	4	4	4	5	4	2	2	1	2	2	4	2	2	3	2	5	2	4	4	4	5	4	5	5	1.06
1	1	1	1	1	1	2	1	1	1	1	1	1	1	1	1	1	1	1	1	1	1	4	4	4	4	4	4	4	4	3	3	3	2	1	4	3	3	5	5	4	2	2	3	3	3	3	2	3	1
1	1	1	1	3	1	1	1	1	1	1	1	1	2	1	1	1	1	1	1	1	1	3	4	2	2	4	4	3	2	2	1	1	2	3	5	4	4	5	4	4	4	5	5	5	5	4	3	3	1.06
1	1	1	2	3	3	1	1	1	1	1	1	1	1	1	1	1	1	1	1	1	1	2	2	2	2	2	2	2	2	4	4	4	4	4	3	3	3	3	3	4	4	4	4	4	4	4	5	4	1
1	1	1	1	3	3	2	1	1	1	1	1	1	1	1	1	1	2	1	2	2	1	5	5	5	5	5	4	5	5	1	1	1	2	1	3	4	3	4	4	5	5	5	4	5	4	4	5	5	1.19
1	1	2	1	1	2	1	4	5	5	4	4	5	4	5	5	5	5	5	5	5	3	2	2	2	2	1	1	1	3	4	5	5	4	5	5	5	5	4	5	5	4	5	5	5	4	4	5	5	4.63
1	1	1	2	2	4	1	3	3	2	3	3	3	2	2	3	2	2	2	2	1	3	3	3	3	4	4	4	3	3	4	4	2	4	3	4	4	4	4	4	4	3	3	4	3	4	3	3	4	2.38
1	1	2	2	3	2	1	1	1	1	1	2	1	1	1	2	1	1	1	1	1	3	4	4	3	4	4	4	4	4	3	3	3	3	3	5	3	4	5	4	4	5	4	4	4	4	2	3	4	1.25
1	1	1	1	1	1	2	1	1	1	1	1	1	1	1	1	1	1	1	1	1	1	4	5	5	4	4	5	5	4	1	1	1	1	1	1	1	1	1	1	5	4	3	5	4	5	5	5	5	1
1	1	1	2	1	5	1	2	2	3	3	2	2	2	2	3	3	3	3	3	3	3	3	3	3	3	3	3	3	3	3	3	3	4	3	4	3	4	3	3	3	3	3	3	3	3	3	3	3	2.63
1	1	1	1	1	1	2	1	1	1	1	1	1	1	1	1	1	1	1	1	1	1	5	5	5	5	5	5	5	5	5	1	1	1	1	1	1	1	1	1	5	3	5	4	5	4	5	3	5	1
1	1	2	2	2	3	1	1	1	1	1	1	1	1	1	1	2	1	1	1	1	1	5	5	5	5	5	5	5	5	1	1	1	5	1	1	1	1	2	1	4	3	5	5	5	5	5	4	5	1.06
1	1	2	2	2	2	2	2	1	1	2	1	1	2	1	2	1	2	2	1	2	1	5	3	4	5	5	4	5	5	3	3	3	3	3	1	2	1	1	1	5	3	5	5	4	5	5	5	5	1.44
1	1	2	2	2	4	1	1	1	1	1	1	1	1	1	1	1	1	1	1	1	1	4	4	4	4	4	4	4	4	2	2	2	2	2	3	4	2	3	3	3	3	3	3	3	3	3	3	3	1
1	1	2	2	2	4	1	1	1	1	1	1	1	1	1	1	1	1	1	1	1	1	5	5	5	5	5	5	5	5	3	1	1	3	1	1	1	1	1	1	3	2	3	3	4	4	3	4	3	1
1	1	2	1	1	1	2	1	1	1	1	1	1	1	1	1	1	1	1	1	1	1	5	5	5	5	5	5	5	5	1	1	1	1	1	1	1	1	1	5	4	3	2	5	5	5	2	3	3	1
1	1	2	2	2	3	2	2	2	2	2	2	2	2	2	2	2	1	1	1	1	2	4	4	3	4	4	4	4	4	2	2	1	2	2	3	2	2	2	2	5	4	5	4	4	3	2	3	4	1.75
1	1	1	1	1	1	2	5	1	1	1	1	1	1	1	1	1	1	1	2	1	2	5	5	5	5	5	5	5	5	1	3	3	2	2	1	1	1	1	2	5	4	5	4	5	5	5	5	5	1.38
1	1	2	2	2	4	1	3	2	3	1	3	3	2	1	1	2	1	2	1	1	1	5	4	3	3	4	4	3	3	4	1	1	4	4	5	5	4	4	3	3	1	3	4	2	3	1	2	1	1.88
1	1	1	1	3	2	1	2	1	1	1	1	1	1	1	1	2	1	2	2	1	2	3	4	4	3	4	4	5	4	2	1	1	2	2	4	4	4	5	4	4	3	4	4	4	5	3	4	5	1.31
1	1	2	1	1	3	1	1	1	1	1	1	1	1	2	2	2	2	2	2	1	2	4	4	3	4	4	4	3	4	2	2	1	3	2	4	4	2	2	4	4	3	4	4	4	3	3	4	4	1.44
1	1	1	2	3	2	2	1	1	1	1	1	1	5	1	1	1	1	1	1	1	1	4	3	3	3	3	3	3	3	4	4	4	4	4	2	2	2	2	3	4	4	4	4	4	4	4	4	5	1.25
1	1	2	2	2	4	2	2	2	1	1	2	3	2	2	2	3	3	2	2	2	2	4	4	2	3	3	4	4	3	3	2	2	3	3	4	3	3	4	4	2	2	3	2	1	1	2	3	3	2
1	1	2	2	2	5	1	2	2	2	2	2	2	2	2	2	3	2	3	2	2	2	4	4	3	3	3	4	4	4	3	3	4	4	3	4	3	2	4	3	3	4	3	3	3	3	2	2	3	2.13
1	1	1	1	1	1	2	2	2	2	2	2	2	2	2	2	2	2	2	2	2	2	4	4	4	4	4	4	4	4	4	2	2	4	2	2	2	2	2	2	4	4	4	4	4	4	4	4	4	2
1	1	1	2	2	3	1	2	2	2	2	2	2	2	3	2	2	2	1	1	1	3	2	3	3	2	3	3	3	3	3	3	3	3	2	4	4	3	4	3	3	3	2	3	3	2	3	2	2	1.94
1	1	1	1	1	2	2	3	3	5	3	4	3	4	5	5	5	4	5	4	4	5	3	1	1	1	1	1	1	1	5	3	4	5	5	5	5	5	3	5	5	2	5	5	4	5	5	5	5	4.19
1	1	2	1	1	1	2	2	3	2	3	2	1	2	2	2	1	2	1	1	1	1	3	3	3	3	3	3	3	4	2	3	2	2	2	2	2	2	2	2	4	2	3	4	4	4	3	4	5	1.75
1	1	1	1	1	1	2	2	2	2	2	2	4	2	2	2	2	2	2	2	2	2	4	4	4	4	4	4	4	4	2	2	2	2	2	2	2	2	2	2	4	3	4	4	4	4	3	3	4	2.13
1	1	1	2	3	3	2	2	2	1	1	2	1	1	1	1	1	5	1	1	1	1	4	4	4	5	4	4	4	4	2	2	2	3	1	2	1	2	2	2	4	3	4	4	4	4	4	5	4	1.44
1	1	1	2	3	3	2	1	1	1	1	1	1	1	1	1	1	1	1	1	1	1	4	4	4	4	5	5	5	5	2	2	2	2	2	3	2	2	2	2	5	5	5	5	5	4	3	4	3	1
1	1	2	3	2	2	1	2	2	2	2	3	2	2	2	2	2	2	2	3	2	2	3	3	3	3	3	3	3	3	3	5	4	4	3	3	4	4	4	4	4	3	4	4	4	3	3	4	4	2.13
1	1	1	2	2	2	1	4	3	5	4	5	3	4	4	3	4	4	5	5	5	4	3	1	1	3	2	3	4	3	5	3	5	5	4	5	5	3	5	3	2	2	2	4	3	4	4	4	4	4.19
1	1	1	2	3	4	1	1	1	1	1	1	1	1	1	1	2	1	3	1	1	1	1	1	2	1	1	1	1	1	5	5	5	5	5	5	5	5	5	5	5	5	5	5	5	5	4	5	5	1.19
1	1	1	2	3	1	1	2	1	1	1	1	1	1	1	2	2	1	1	1	1	1	4	4	2	4	4	4	4	4	1	2	2	2	2	2	2	2	2	2	4	4	4	4	4	4	4	4	4	1.19
1	1	2	1	3	3	2	1	1	1	1	1	1	1	1	2	1	1	1	1	1	1	4	4	4	4	4	4	4	3	3	3	4	2	3	2	3	2	3	3	3	3	3	3	4	4	3	3	3	1.06
1	1	2	2	2	3	2	1	1	1	1	1	1	1	1	1	1	1	1	1	1	1	3	4	4	4	4	4	4	4	1	1	1	1	5	1	1	1	1	1	4	3	3	4	4	4	4	4	4	1
1	1	2	2	2	3	2	2	2	2	2	2	2	2	1	1	2	1	1	2	2	1	3	4	3	3	4	4	3	4	2	3	2	3	2	4	2	2	4	4	2	2	3	2	3	3	2	4	4	1.69
1	1	2	1	2	2	1	2	1	1	1	1	1	1	1	3	1	1	1	1	1	1	2	2	2	3	3	2	4	3	4	5	5	5	5	2	5	5	3	5	5	5	5	5	5	5	5	5	5	1.19
1	1	1	1	2	3	2	2	2	2	2	2	2	2	2	2	2	2	2	2	2	2	4	4	4	3	3	2	4	3	4	5	3	4	4	2	2	2	3	3	4	3	5	4	3	4	3	4	4	2
1	1	2	2	3	2	1	1	1	2	1	2	4	2	1	1	1	2	2	1	2	1	2	2	2	2	2	2	2	2	3	4	3	4	3	5	5	5	4	5	2	2	2	3	3	3	3	4	4	1.63
1	1	2	2	3	1	2	2	2	3	2	2	2	3	2	2	2	2	2	2	2	3	4	2	2	2	2	3	3	3	2	2	2	2	3	4	4	3	3	4	1	2	2	3	4	4	4	4	4	2.25
1	1	1	2	3	4	2	1	1	1	1	1	1	3	1	2	2	1	1	1	1	1	3	3	2	2	4	3	3	2	1	3	2	2	2	5	4	4	5	4	2	1	2	2	2	5	2	2	4	1.25
1	1	1	2	2	3	2	1	1	1	1	1	2	2	1	3	1	2	1	1	1	1	4	4	2	4	4	4	4	5	2	2	4	4	1	2	2	2	3	2	4	4	4	3	4	4	3	5	4	1.31
1	1	1	3	2	5	2	1	1	1	1	1	1	1	1	1	1	1	1	1	1	1	4	3	3	3	3	4	3	3	2	2	2	2	3	1	1	1	1	1	3	3	3	3	3	3	3	3	3	1
1	1	2	2	3	1	1	2	1	1	1	2	3	1	1	1	4	1	2	1	1	1	4	4	3	4	3	4	4	5	4	3	4	5	5	5	5	4	4	4	5	2	4	4	4	3	3	4	5	1.5
1	1	2	1	2	2	1	1	1	1	1	1	1	1	1	1	1	1	1	1	1	1	3	4	3	4	4	4	4	3	1	1	1	2	1	4	4	5	3	4	3	1	2	3	3	4	4	4	3	1
1	1	1	2	3	4	2	1	1	1	1	1	1	1	1	1	1	1	1	1	1	1	3	3	2	3	4	4	5	4	2	1	1	1	1	4	4	4	5	3	2	1	2	2	2	4	2	3	3	1
1	1	1	1	3	3	2	1	1	1	1	1	1	1	1	1	1	1	1	1	1	1	5	5	5	5	5	5	5	5	1	1	1	1	1	1	1	1	1	1	4	3	4	4	5	5	5	4	5	1
1	1	2	2	3	5	1	2	2	2	2	2	2	2	2	2	2	2	2	2	2	2	4	3	3	3	3	3	3	3	3	3	3	3	3	3	4	3	2	3	4	2	3	3	3	3	3	3	3	2
1	1	1	3	2	5	2	1	1	1	1	1	1	1	1	1	1	1	1	1	1	1	5	5	5	5	5	5	5	5	1	2	2	2	1	4	2	1	1	2	5	4	5	5	4	5	4	5	5	1
1	1	2	2	3	3	1	4	4	2	3	1	3	2	1	3	2	2	2	2	3	2	5	4	3	4	5	4	4	4	4	3	2	4	3	4	4	5	3	4	3	1	3	4	2	3	4	3	4	2.38
1	1	2	3	3	2	1	1	1	1	1	1	1	1	1	1	1	1	1	1	1	1	4	4	4	4	4	3	4	4	2	1	1	3	4	1	1	1	2	1	4	3	4	4	4	3	2	4	4	1
1	1	2	1	2	3	1	1	1	1	1	1	1	2	1	1	1	1	1	1	1	1	3	3	2	3	3	3	3	3	5	3	4	4	4	5	4	3	4	4	3	1	4	4	4	4	4	4	4	1.06
1	1	2	1	2	2	1	1	1	1	1	1	1	1	1	1	1	1	1	1	1	1	4	4	3	4	4	4	4	5	4	2	4	2	5	4	5	5	1	4	5	2	5	5	5	5	4	5	5	1
1	1	1	2	3	2	1	2	2	2	2	2	2	2	2	1	1	1	1	1	1	1	4	4	4	4	4	4	4	4	4	5	5	5	5	4	4	3	1	4	4	4	4	4	4	4	4	4	4	1.56
1	1	2	2	3	3	2	1	1	1	2	1	1	1	1	3	1	1	2	1	1	1	4	3	3	4	4	3	4	4	4	4	4	4	3	3	4	1	2	3	3	2	3	3	4	4	3	4	3	1.25
1	1	1	2	3	1	2	1	1	1	1	2	2	1	1	3	2	1	2	1	1	1	4	4	3	3	4	5	3	5	1	1	1	1	2	2	2	1	1	1	3	3	3	4	4	5	3	5	5	1.38
1	1	1	2	3	4	2	1	1	1	1	1	1	1	1	1	1	1	1	1	1	1	4	4	4	4	4	4	4	4	4	4	4	4	4	4	4	4	4	4	5	5	5	5	5	5	4	5	4	1
1	1	1	1	3	2	2	3	4	3	4	3	4	3	3	3	2	3	3	3	3	3	2	1	1	2	2	2	3	3	4	3	3	5	3	4	3	3	5	4	3	2	2	3	2	3	2	1	2	3.13
1	1	2	2	3	3	1	1	1	1	1	2	2	1	1	1	1	1	1	1	1	1	3	3	2	4	4	3	4	5	2	2	2	3	2	5	5	2	4	4	2	1	2	2	3	2	1	4	3	1.13
1	1	1	2	3	3	1	1	1	1	1	2	2	2	1	2	2	1	2	2	2	2	4	4	3	3	4	4	4	4	3	4	4	3	3	4	4	3	4	3	4	4	3	4	4	4	4	4	4	1.56
1	1	2	2	3	3	1	1	1	1	1	1	1	1	1	1	1	1	1	1	1	1	3	4	3	4	4	4	4	4	4	3	4	3	2	2	4	2	2	4	4	3	4	4	4	4	3	5	4	1
1	1	1	2	2	4	1	2	2	2	2	2	3	2	2	2	2	2	2	2	2	2	4	4	3	3	3	3	3	3	3	3	3	3	3	3	3	3	3	3	4	4	4	4	4	4	4	4	4	2.06
1	1	1	3	2	4	1	2	2	2	2	2	2	2	2	3	2	1	2	1	1	2	3	3	2	3	3	3	3	3	3	4	3	3	3	4	4	4	3	3	3	2	3	4	4	3	3	3	3	1.88
1	1	2	2	3	2	1	4	4	3	4	3	3	4	4	4	4	3	4	5	3	3	4	4	3	4	5	4	4	5	3	3	4	4	3	4	3	4	3	5	4	3	5	5	5	5	4	4	5	3.63
1	1	1	2	3	2	1	2	2	1	1	2	1	1	1	2	1	1	1	1	1	1	5	5	5	5	5	5	5	5	4	3	3	3	3	4	5	2	2	5	3	3	3	3	3	5	3	3	5	1.25
1	1	2	1	2	2	1	1	1	1	1	1	1	1	1	1	1	1	1	1	1	1	5	4	4	3	5	5	5	5	2	2	2	2	3	4	4	3	4	3	4	3	4	5	4	5	4	5	5	1
1	1	2	1	2	2	1	1	1	1	1	1	1	1	1	1	1	1	1	1	1	1	4	5	3	4	4	5	5	3	4	4	2	2	4	4	4	4	1	2	5	3	5	5	5	5	5	5	5	1
1	1	1	2	3	3	1	1	1	1	1	1	1	1	1	1	1	1	1	1	1	1	4	4	2	3	4	4	4	4	4	4	4	4	4	5	4	4	4	3	4	4	4	4	4	4	4	4	4	1
1	1	1	2	2	5	1	1	1	1	1	3	2	3	3	5	3	1	3	3	1	3	3	1	1	1	1	3	1	3	1	3	1	3	2	4	5	5	3	4	3	2	3	3	3	3	2	3	4	2.19
1	1	2	1	3	2	2	1	1	1	1	1	1	1	1	1	1	1	1	1	1	1	4	4	4	5	4	4	5	3	3	3	2	2	2	1	1	1	1	2	4	3	4	5	4	4	4	5	4	1
1	1	2	1	3	2	2	1	1	2	2	2	2	2	2	2	2	2	2	2	2	2	4	4	4	4	3	3	4	3	2	2	2	4	3	4	4	3	4	5	3	2	3	3	3	3	2	3	3	1.88
1	1	2	1	3	2	1	1	1	1	1	1	1	1	1	1	1	1	1	1	1	1	4	3	3	4	4	4	4	4	1	2	2	2	3	4	3	3	2	4	4	3	4	3	4	4	3	4	3	1
1	1	1	2	2	4	1	1	1	1	1	1	1	1	1	1	1	1	1	1	1	1	5	5	5	5	5	5	5	5	1	1	5	1	1	1	1	1	1	1	5	5	5	5	3	3	4	5	4	1
1	1	1	1	2	1	2	1	1	1	1	1	1	1	1	3	1	1	1	5	1	1	3	4	3	4	3	3	4	4	1	1	1	1	1	1	1	1	1	1	4	3	3	4	4	4	4	4	4	1.38
1	1	1	2	3	4	2	4	4	4	4	3	4	3	4	3	3	3	4	3	4	4	3	1	1	2	2	2	2	2	3	3	1	3	4	5	4	4	5	5	4	2	3	3	2	2	2	2	4	3.63
1	1	2	1	3	3	2	1	1	1	1	1	1	2	1	1	1	1	1	1	1	1	4	4	5	3	3	4	5	3	4	4	3	1	3	2	2	1	2	2	4	3	5	5	5	5	4	5	5	1.06
1	1	1	1	3	3	2	1	1	1	1	1	1	1	1	2	1	1	1	1	1	1	4	4	4	4	4	4	4	4	1	1	1	2	1	4	2	3	4	2	4	2	4	4	4	4	4	4	4	1.06
1	1	1	2	2	3	1	2	2	2	2	2	2	2	2	2	2	2	2	2	2	2	3	4	4	4	4	4	4	4	2	2	2	2	2	2	2	2	2	2	3	3	3	3	3	3	3	3	3	2
1	1	2	2	2	2	1	1	1	1	1	1	1	1	1	1	2	1	1	1	1	1	3	3	2	4	4	3	3	4	2	2	1	3	2	4	3	2	4	3	2	1	3	3	2	4	2	4	4	1.06
1	1	2	1	2	3	2	2	2	2	2	2	2	2	2	3	2	2	2	1	1	2	4	4	3	3	4	4	4	4	1	2	2	2	2	2	1	2	3	4	3	2	3	3	4	3	2	4	4	1.94
1	1	1	2	3	3	1	1	1	1	1	1	1	1	1	3	1	1	1	1	1	1	4	3	3	5	4	4	3	4	2	2	2	4	2	4	4	1	1	4	5	4	5	5	4	5	2	4	4	1.13
1	1	1	1	1	1	2	1	1	1	1	1	1	1	1	1	1	1	1	1	1	1	4	4	4	4	4	4	4	4	1	1	5	1	1	1	1	1	1	1	4	3	4	4	4	4	4	4	3	1
1	1	2	1	1	2	2	1	2	2	2	2	2	2	2	3	2	2	2	1	1	1	4	4	3	4	4	3	5	5	2	2	2	1	1	1	1	1	1	1	3	3	4	5	4	5	4	5	3	1.81
1	1	2	1	1	2	2	2	2	1	1	1	1	1	1	1	1	1	1	1	1	1	3	3	3	3	3	3	3	3	3	3	3	3	3	2	2	2	3	2	4	4	4	4	4	4	4	4	4	1.13
1	1	2	1	1	1	2	2	2	2	2	2	2	2	2	2	2	2	2	2	2	2	2	2	2	2	2	2	2	2	2	2	2	2	2	2	2	2	2	2	2	2	2	2	2	2	2	2	2	2
1	1	1	1	3	1	2	1	1	2	1	1	1	1	1	1	1	1	1	1	1	1	5	4	5	5	5	5	4	5	1	1	1	3	1	3	1	1	4	4	4	5	5	5	5	5	5	4	5	1.13
1	1	1	1	1	1	2	1	1	1	1	1	1	1	1	1	1	1	1	1	1	1	5	5	5	5	5	5	5	5	1	3	1	1	1	1	1	1	1	1	3	3	4	4	4	4	4	4	5	1
1	1	2	1	1	1	2	1	1	1	1	1	1	1	1	2	1	1	1	1	1	1	4	4	4	4	4	4	4	4	2	3	2	3	3	3	3	3	3	3	3	2	2	3	3	3	3	3	4	1.06
1	1	1	1	1	1	2	2	1	1	2	1	3	2	2	2	1	1	1	1	1	1	4	4	4	4	4	5	5	5	1	2	2	2	2	2	2	2	2	2	4	3	4	5	5	4	4	4	5	1.44
1	1	1	1	1	1	2	1	1	1	1	1	1	1	1	1	1	1	1	1	1	1	5	5	5	5	5	5	5	5	1	1	1	1	1	1	1	1	1	1	5	4	5	4	5	5	5	5	5	1
1	1	1	1	1	2	2	1	1	1	1	1	1	1	1	1	1	1	1	1	1	1	1	1	1	1	1	1	1	5	1	1	1	1	1	1	1	1	1	1	3	2	3	3	3	3	3	3	3	1
1	1	1	1	1	1	2	1	1	1	1	1	1	2	1	2	1	1	1	1	1	1	4	4	4	4	4	4	4	4	2	2	2	2	2	2	2	2	2	2	4	4	4	4	4	4	4	4	4	1.13
1	1	2	1	2	2	2	2	2	2	2	2	2	2	2	2	2	2	2	2	2	2	3	3	3	3	3	3	3	3	3	3	3	3	3	4	3	3	3	3	3	3	3	3	3	3	3	3	3	2
1	1	1	1	1	1	2	1	1	1	1	1	1	1	1	1	1	1	1	1	1	1	5	5	5	5	5	5	5	5	4	1	1	1	1	1	1	1	1	1	5	5	5	5	5	5	5	5	5	1
1	1	2	1	1	1	2	3	2	2	1	1	1	1	1	1	1	1	1	1	1	1	5	4	4	3	4	3	4	5	1	1	1	1	4	1	1	1	1	1	3	4	3	5	5	5	5	5	5	1.31
1	1	1	1	1	2	2	3	2	2	2	2	3	2	2	2	2	2	2	2	2	2	3	3	3	3	4	4	4	4	2	3	2	3	3	2	2	3	2	3	4	3	3	4	4	3	3	3	3	2.13
1	1	1	1	1	1	2	1	1	1	1	1	1	1	1	1	1	1	1	1	1	1	4	4	4	4	4	4	4	4	1	1	1	1	1	1	1	1	1	1	4	2	3	5	4	5	3	4	3	1
1	1	2	1	1	1	2	2	1	1	1	1	1	1	1	1	1	1	1	1	1	1	3	3	3	3	3	3	3	3	1	2	2	2	2	3	2	2	3	3	4	3	3	3	3	3	3	4	4	1.06
1	1	2	1	1	3	2	1	1	1	1	1	1	1	1	1	1	1	1	1	1	1	5	5	5	5	5	5	5	5	3	2	2	1	1	1	1	1	1	1	5	4	5	5	5	5	5	5	5	1
1	1	1	1	1	1	2	2	2	2	2	2	2	2	2	2	2	2	2	2	2	2	3	3	3	3	3	3	3	3	4	3	3	3	3	3	3	3	3	3	4	3	3	4	4	4	3	4	4	2
1	1	1	1	1	1	2	1	1	1	1	1	1	1	1	1	1	1	1	1	1	1	5	5	5	5	5	5	5	5	1	1	5	1	1	1	1	1	1	1	5	3	5	5	5	5	5	5	5	1
1	1	1	1	1	2	2	1	1	1	1	5	1	1	1	1	1	1	1	1	1	1	4	4	4	5	5	5	5	5	2	3	1	1	1	1	1	1	1	1	5	5	5	5	5	5	4	3	3	1.25
1	1	2	1	1	1	2	1	1	1	1	1	1	1	1	1	1	1	1	1	1	1	4	4	5	5	5	5	5	5	2	2	2	2	2	2	2	2	2	2	4	4	4	4	4	4	4	4	4	1
1	1	1	1	1	2	2	1	1	1	5	1	1	1	1	1	1	1	1	1	1	1	5	5	5	5	5	5	5	5	1	3	1	1	1	1	1	1	1	1	3	3	3	3	3	3	3	3	3	1.25
1	1	2	1	1	1	2	1	1	1	1	1	1	1	1	1	1	1	1	1	1	1	2	3	3	3	3	3	3	3	3	3	3	3	3	4	2	2	3	3	3	3	3	3	3	3	3	3	3	1
1	1	1	1	1	1	2	1	1	1	1	1	1	1	1	1	1	1	1	1	1	1	5	5	5	5	5	5	5	5	1	1	1	1	1	2	2	1	3	3	2	1	3	3	3	3	2	3	4	1
1	1	1	1	1	2	2	1	1	1	1	1	1	1	1	1	1	1	1	1	1	1	4	4	4	4	4	4	4	4	1	1	1	1	1	1	1	2	3	2	4	3	4	4	4	4	4	4	4	1
1	1	1	1	1	1	2	1	1	1	1	1	1	1	5	1	1	1	1	1	1	1	1	1	1	1	1	1	1	1	1	1	1	1	1	1	1	1	1	1	1	1	1	1	1	1	1	1	5	1.25
1	1	1	1	1	1	2	1	1	1	1	1	1	1	1	1	1	1	1	1	1	1	5	5	5	5	5	5	5	5	1	1	5	1	1	1	1	1	1	1	5	4	5	5	5	5	4	5	5	1
1	1	1	1	1	2	2	1	1	1	1	1	1	5	1	1	1	1	1	1	1	1	3	4	4	4	5	4	4	5	1	1	1	2	1	1	1	1	2	1	5	3	4	5	5	4	3	4	4	1.25
1	1	1	1	2	1	2	1	1	1	1	1	1	1	1	1	5	1	1	1	1	1	3	3	3	3	3	3	3	3	2	2	2	2	2	2	2	2	2	3	4	3	3	3	3	4	4	4	4	1.25
1	1	1	1	1	1	2	1	1	1	1	1	1	1	1	1	1	1	1	1	1	1	3	3	3	3	3	3	3	3	3	3	3	3	3	3	3	3	3	3	3	3	3	3	3	3	3	3	3	1
1	1	2	1	1	1	2	1	1	1	1	1	2	1	1	1	1	1	1	1	1	1	4	4	4	4	4	4	4	4	3	3	3	3	3	2	2	3	2	2	4	3	3	3	4	3	3	3	4	1.06
1	1	1	3	3	5	1	2	2	3	4	3	4	3	4	4	5	4	3	4	3	4	3	2	1	2	3	3	2	1	4	3	3	2	4	4	4	2	4	3	4	3	5	5	4	5	4	4	4	3.44
1	1	1	2	3	5	1	4	3	4	4	4	4	4	4	4	4	4	3	4	3	4	2	2	3	2	2	3	2	3	4	4	4	4	4	4	4	4	3	4	4	4	4	4	3	4	4	4	4	3.81
1	1	1	2	2	4	1	2	2	2	2	2	2	2	2	2	2	2	2	2	2	2	3	3	3	3	3	4	3	4	2	2	4	4	5	2	2	2	2	1	3	2	3	4	4	4	3	4	3	2
1	1	1	1	2	1	1	1	1	1	1	1	1	1	1	1	1	1	1	1	1	1	4	5	4	4	4	5	4	5	2	1	1	1	1	1	1	1	1	1	4	2	3	3	3	4	3	3	3	1
1	1	1	1	1	1	2	1	1	1	1	1	1	1	5	1	1	1	1	1	1	1	5	3	4	5	4	5	5	5	1	1	1	1	1	1	2	1	2	1	5	3	4	5	5	5	4	5	5	1.25
1	1	2	2	2	3	1	2	1	1	1	1	1	1	1	1	1	1	1	1	1	1	4	3	2	3	2	4	3	4	2	1	1	3	3	1	2	3	2	2	3	2	3	3	2	4	3	4	3	1.06
1	1	2	3	3	5	1	3	2	2	2	2	4	2	2	2	3	2	2	2	2	3	4	4	3	4	4	4	4	3	2	3	3	3	3	4	2	2	2	2	4	4	4	4	4	4	4	4	4	2.31
1	1	2	3	2	5	1	4	4	3	3	3	5	4	5	4	4	4	5	4	4	4	3	2	2	2	3	4	4	4	4	5	5	5	5	2	3	4	4	4	4	4	4	3	4	3	4	4	4	3.94
1	1	1	2	3	2	2	2	2	2	2	2	2	2	2	2	2	2	2	2	2	2	3	3	3	3	3	3	3	3	3	3	3	3	3	2	2	2	2	2	4	4	4	4	4	4	4	4	4	2
1	1	1	3	2	5	2	4	4	4	3	4	4	4	3	4	4	4	4	5	4	4	3	3	3	2	2	2	3	3	4	4	4	4	3	4	5	5	5	5	3	4	4	4	4	4	4	5	3	3.94
1	1	1	2	3	2	1	1	1	1	1	1	1	1	1	1	1	1	1	1	1	1	4	4	4	4	4	4	4	4	2	2	2	2	2	2	2	2	2	2	4	4	4	4	4	4	4	4	4	1
1	1	1	2	2	3	2	1	1	1	1	1	2	1	1	1	1	1	1	1	1	1	4	3	3	5	3	3	4	3	1	1	1	3	3	5	5	5	2	3	5	3	5	5	5	5	3	3	5	1.06
1	1	1	2	3	1	1	1	1	1	1	2	2	3	3	3	1	1	1	2	1	1	4	4	4	4	4	5	4	4	2	2	3	3	3	4	4	4	4	4	3	3	3	3	3	4	4	5	4	1.56
1	1	1	2	1	5	2	1	1	1	1	1	1	1	1	1	1	1	1	1	1	1	5	5	5	5	5	5	5	5	1	1	1	2	1	3	3	3	1	2	5	3	5	5	5	5	4	5	5	1
1	1	1	2	1	5	2	3	4	3	3	4	5	3	3	5	4	3	4	4	2	4	1	2	2	2	3	3	2	3	2	2	1	3	3	5	3	3	3	2	4	5	4	4	3	5	3	4	3	3.56
1	1	2	2	3	2	1	1	1	1	1	2	1	1	1	2	1	1	1	1	1	3	4	4	3	4	4	4	4	4	3	3	3	3	3	5	3	4	2	4	4	5	4	4	4	4	2	3	4	1.25
1	1	1	1	1	1	2	1	1	1	1	1	1	1	1	1	1	1	1	1	1	1	4	5	5	4	4	5	5	4	1	1	1	1	1	1	1	1	1	1	5	4	3	5	5	4	5	5	5	1
1	1	1	2	1	5	1	2	2	3	3	2	2	2	2	3	3	3	3	3	3	3	3	3	3	3	3	3	3	3	3	3	3	4	3	4	3	4	3	3	3	3	3	3	3	3	5	4	3	2.63
1	1	1	1	1	1	2	1	1	1	1	1	1	1	1	1	1	1	1	1	1	1	5	5	5	5	5	5	5	5	1	1	1	1	1	1	1	1	1	1	5	5	5	5	4	5	5	5	5	1
1	1	2	2	2	3	1	1	1	1	1	1	1	1	1	1	2	1	1	1	1	1	5	5	5	5	5	5	5	5	1	1	1	1	1	1	1	1	4	1	4	3	5	5	5	5	4	5	5	1.06
1	1	2	2	2	2	2	1	1	1	1	1	1	1	1	1	1	1	1	1	1	1	4	3	5	5	5	4	5	5	3	3	3	3	3	1	2	1	1	1	5	3	5	5	5	5	5	5	5	1
1	1	2	2	2	4	1	1	1	1	1	1	1	1	1	1	1	5	1	1	1	1	4	4	4	4	4	4	4	4	2	2	2	2	2	3	4	2	3	3	3	3	3	3	3	3	3	3	3	1.25
1	1	2	2	2	4	1	1	1	1	1	1	1	1	1	1	1	1	1	1	1	1	5	5	5	5	5	5	5	5	3	1	1	3	1	1	1	1	1	1	3	2	3	3	4	4	3	4	3	1
1	1	2	1	1	1	2	1	1	1	1	1	1	1	1	1	1	1	1	1	1	1	5	5	5	5	5	5	5	5	1	1	1	1	1	1	1	1	1	5	5	5	5	5	5	5	5	5	4	1
1	1	2	2	2	3	2	2	2	2	2	2	2	2	2	2	2	1	1	1	1	2	4	4	3	4	4	4	4	4	2	2	1	2	2	3	2	2	2	2	4	4	4	4	4	5	4	4	4	1.75
1	1	1	1	1	1	2	1	1	1	1	1	1	1	1	1	1	1	1	2	1	2	5	5	5	5	5	5	5	5	1	3	3	2	2	1	1	1	1	2	5	4	5	4	5	5	5	5	5	1.13
1	1	2	2	2	4	1	3	2	3	4	3	3	2	1	1	2	1	4	1	1	1	5	4	3	3	4	4	3	3	4	5	5	4	4	1	1	1	2	3	3	4	3	4	2	3	1	2	3	2.19
1	1	1	1	3	2	1	2	1	1	1	1	1	1	1	1	2	1	2	2	1	2	3	4	4	3	4	4	5	4	2	1	1	2	2	4	4	4	5	4	4	3	4	4	4	5	3	4	5	1.31
1	1	2	1	1	3	1	1	1	1	1	1	1	1	2	2	2	2	2	2	1	2	4	4	3	4	4	4	3	4	2	2	1	3	2	4	4	2	2	4	4	3	4	4	4	3	3	4	4	1.44
1	1	1	2	3	2	2	1	1	1	1	1	1	1	1	1	1	1	1	1	1	1	4	3	3	3	3	3	3	3	4	4	4	1	4	2	2	2	2	3	4	4	4	4	4	4	4	4	4	1
1	1	2	1	1	1	2	3	2	2	3	2	3	3	2	2	1	3	1	3	1	1	5	4	4	3	4	3	4	5	1	1	1	1	1	1	1	1	1	1	3	4	3	5	5	5	5	5	5	2.13
1	1	1	1	1	2	2	3	2	2	2	2	3	2	2	2	2	2	2	2	2	2	3	3	3	3	4	4	4	4	2	3	2	3	3	2	2	3	2	3	4	3	3	4	4	3	3	3	3	2.13
1	1	1	1	1	1	2	1	1	1	1	1	1	1	1	1	1	1	1	1	1	1	4	4	4	4	4	4	4	4	1	1	1	1	1	1	1	1	1	1	4	2	3	5	4	5	3	4	3	1
1	1	2	1	1	1	2	2	1	1	1	1	1	1	1	1	1	1	1	1	1	1	3	3	3	3	3	3	3	3	1	2	2	2	2	3	2	2	3	3	4	3	3	3	3	3	3	4	4	1.06
1	1	2	1	1	3	2	1	1	1	1	1	5	1	1	1	1	1	1	1	1	1	5	5	5	5	5	5	5	5	3	2	2	1	1	1	1	1	1	1	5	4	5	5	5	5	5	5	5	1.25
1	1	1	1	1	1	2	2	2	2	2	2	2	2	2	2	2	2	2	2	2	2	3	3	3	3	3	3	3	3	4	3	3	3	3	3	3	3	3	3	4	3	3	4	4	4	3	4	4	2
1	1	1	1	1	1	2	1	1	1	1	1	1	1	1	1	1	1	1	1	1	1	5	5	5	5	5	5	5	5	1	1	1	1	1	1	1	1	1	1	5	3	5	5	5	5	5	5	5	1
1	1	1	1	1	2	2	1	1	5	1	1	1	1	1	1	1	1	1	1	1	1	4	4	4	5	5	5	5	5	2	3	1	1	1	1	1	1	1	1	5	5	5	5	5	5	5	5	5	1.5
1	1	2	1	1	1	2	1	1	1	1	1	1	1	1	1	1	1	1	1	1	1	4	4	5	5	5	5	5	5	2	2	2	2	2	2	2	2	2	2	4	4	4	4	4	4	4	4	4	1
1	1	1	1	1	2	2	1	1	1	1	1	1	1	1	1	1	1	5	1	1	1	5	5	5	5	5	5	5	5	1	3	1	1	1	1	1	1	1	1	3	3	3	3	3	3	3	3	3	1.25
1	1	2	1	1	1	2	1	1	1	1	1	1	1	1	1	1	1	1	1	1	1	2	3	3	3	3	3	3	3	3	3	3	3	3	4	2	2	3	3	3	3	3	3	3	3	3	3	3	1
1	1	1	1	1	1	2	1	1	1	1	1	1	1	1	1	1	1	1	1	1	1	5	5	5	5	5	5	5	5	1	1	1	1	1	2	2	1	3	3	2	1	3	3	3	3	2	3	4	1
1	1	1	1	1	2	2	1	1	1	1	1	1	1	1	1	1	1	1	1	1	1	4	4	4	4	4	4	4	4	1	1	1	1	1	1	1	2	3	5	4	3	4	4	4	4	4	4	4	1
1	1	1	1	1	1	2	1	1	1	1	1	1	1	1	1	1	1	1	1	1	1	1	1	1	1	1	1	1	5	1	1	1	1	1	1	1	1	1	1	1	1	1	1	1	1	1	1	1	1
1	1	1	1	1	1	2	1	1	1	1	1	1	1	1	1	1	1	1	1	1	1	5	5	5	5	5	5	5	5	1	1	1	1	1	1	1	1	1	1	5	4	5	5	5	5	5	4	5	1
1	1	1	1	3	2	1	2	1	1	1	1	1	1	1	1	2	1	2	2	1	2	3	4	4	3	4	4	5	4	2	1	1	2	2	4	4	4	5	4	4	3	4	4	4	5	3	4	5	1.31
1	1	2	1	1	3	1	1	1	1	1	1	1	1	2	2	2	2	2	2	1	2	4	4	3	4	4	4	3	4	2	2	1	3	2	4	4	2	2	4	4	3	4	4	4	3	3	4	4	1.44
1	1	1	2	3	2	2	1	1	1	1	1	1	1	1	1	1	1	1	1	1	1	4	3	3	3	3	3	3	3	4	4	4	4	4	2	2	2	2	3	4	4	4	4	5	4	4	4	4	1
1	1	2	2	2	4	2	2	2	1	1	2	3	2	2	2	3	3	2	2	2	2	4	4	2	3	3	4	4	3	3	2	2	3	3	4	3	3	4	4	2	2	3	2	1	1	2	3	3	2
1	1	2	2	2	5	1	2	2	2	2	2	2	2	2	2	3	2	3	2	2	2	4	4	3	3	3	4	4	4	3	3	4	4	3	4	3	2	4	3	3	1	3	3	3	3	2	2	3	2.13
1	1	1	1	1	1	2	2	2	2	2	2	2	2	2	2	2	2	2	2	2	2	4	4	4	4	4	4	4	4	4	2	2	4	2	2	2	2	2	2	4	4	4	4	4	4	4	5	4	2
1	1	1	2	2	3	1	2	2	2	2	2	2	2	3	4	2	2	1	1	1	3	2	3	3	2	3	3	3	3	3	3	3	3	2	4	4	3	4	3	3	3	2	3	3	2	3	2	2	2.06
1	1	1	1	1	2	2	3	3	5	2	1	3	4	5	5	5	2	5	2	2	5	2	1	1	1	1	1	1	1	5	3	4	5	5	5	5	5	3	5	5	2	5	5	5	5	5	5	5	3.56
1	1	2	1	1	1	2	2	3	2	3	2	1	2	2	2	1	2	1	1	1	1	3	3	3	3	3	3	3	4	2	3	2	2	2	2	2	2	2	2	4	2	3	4	4	4	3	4	5	1.75
1	1	1	1	1	1	2	2	2	2	2	2	1	2	2	2	2	2	2	2	2	2	4	4	4	4	4	4	4	4	2	2	2	2	2	2	2	2	2	2	4	3	4	4	4	4	3	3	4	1.94
1	1	1	2	3	3	2	2	2	1	1	2	1	1	1	1	1	1	1	1	1	1	4	4	4	5	4	4	4	4	2	2	2	3	1	2	1	2	2	2	4	3	4	4	4	4	4	5	4	1.19
1	1	1	2	3	3	2	1	1	1	1	1	1	1	1	1	1	1	1	1	1	1	4	4	4	4	5	5	5	5	2	2	2	2	2	3	2	2	2	2	5	5	5	3	5	4	5	5	5	1
1	1	2	3	2	2	1	2	2	2	2	3	2	2	2	2	2	2	2	3	2	2	3	3	3	3	3	3	3	3	3	5	4	4	3	3	4	4	4	4	4	3	4	4	4	3	3	4	4	2.13
1	1	1	2	2	2	1	4	3	5	4	5	3	4	3	3	4	4	5	5	4	5	3	1	1	3	2	3	4	3	5	3	5	5	4	5	5	3	5	3	2	2	2	4	3	4	4	4	4	4.13
1	1	1	2	3	4	1	1	1	1	1	1	1	1	1	5	2	1	3	1	1	1	1	1	2	2	1	1	1	1	5	5	5	5	5	5	5	5	5	5	5	5	5	5	5	5	1	5	5	1.44
1	1	2	2	3	3	1	4	4	2	3	4	3	2	3	3	2	4	2	5	3	4	5	4	3	4	5	4	4	4	4	3	2	4	3	4	4	5	3	4	3	1	3	4	2	3	4	3	4	3.13
1	1	2	3	3	2	1	1	1	1	1	1	1	1	1	1	1	1	1	1	1	1	4	4	4	4	4	3	4	4	2	1	1	3	4	1	1	1	2	1	4	3	4	4	4	3	2	4	4	1
1	1	2	1	2	3	1	1	1	1	1	1	1	2	1	1	1	1	1	1	1	1	3	3	2	3	3	3	3	3	5	3	4	4	4	5	4	3	4	4	3	3	4	4	4	4	4	5	4	1.06
1	1	2	1	2	2	1	1	1	1	1	1	1	1	1	1	1	1	1	4	1	1	4	4	3	4	4	4	4	5	4	2	4	2	5	4	5	5	1	4	5	4	5	5	5	5	4	5	5	1.19
1	1	1	2	3	2	1	2	2	2	2	2	2	2	2	1	1	1	1	1	1	1	4	4	4	4	4	4	4	4	4	5	5	5	5	4	4	3	1	4	4	4	4	4	4	4	4	4	4	1.56
1	1	2	2	3	3	2	1	1	1	2	1	1	1	1	3	1	1	2	1	1	1	4	3	3	4	4	3	4	4	4	4	4	4	3	3	4	1	2	3	3	2	3	3	4	4	3	4	3	1.25
1	1	1	2	3	1	2	1	1	1	1	2	2	1	1	3	2	1	2	1	1	1	4	4	3	3	4	5	3	5	1	1	1	1	2	2	2	1	1	1	3	3	3	4	4	5	3	5	5	1.38
1	1	1	2	3	4	2	1	1	1	1	1	1	1	1	1	1	1	1	1	1	1	4	4	4	4	4	4	4	4	4	4	4	4	4	4	4	4	4	4	5	5	5	5	5	5	4	5	4	1
1	1	1	1	3	2	2	3	4	3	4	3	4	3	3	3	2	3	3	3	3	3	2	1	1	2	2	2	3	3	4	3	3	5	3	4	3	3	5	4	3	2	2	3	2	3	2	1	2	3.13
1	1	2	2	3	3	1	1	1	1	1	2	2	1	1	1	1	1	1	1	1	1	3	3	2	4	4	3	4	5	2	2	2	3	2	5	5	5	4	4	2	1	2	2	3	2	4	4	3	1.13
1	1	1	2	3	3	1	1	1	1	1	2	2	2	1	2	2	1	2	2	2	2	4	4	3	3	4	4	4	4	3	4	4	3	3	4	4	3	4	3	4	4	3	4	4	4	4	4	4	1.56
1	1	2	2	3	3	1	1	1	1	1	1	1	1	1	1	1	1	1	1	1	1	3	4	3	4	4	4	4	4	4	3	4	3	2	2	4	2	2	4	4	3	4	4	4	4	3	5	4	1
1	1	1	2	2	4	1	2	2	2	2	2	3	2	2	2	2	2	2	2	2	2	4	4	3	3	3	3	3	3	3	3	3	3	3	3	3	3	3	3	4	4	4	4	4	4	4	5	4	2.06
1	1	1	3	2	4	1	2	2	2	2	2	2	2	2	3	2	1	2	1	1	2	3	3	2	3	3	3	3	3	3	4	3	3	3	4	4	4	3	3	3	2	3	4	4	3	3	3	3	1.88
1	1	2	2	3	2	1	2	2	2	1	2	2	2	2	2	1	1	2	2	1	1	4	4	3	4	5	4	4	5	3	3	4	4	3	4	3	4	3	5	4	3	5	5	5	5	4	4	5	1.69
1	1	1	2	3	2	1	2	2	1	1	5	1	1	1	5	1	1	1	1	1	1	5	5	5	5	5	5	5	5	4	3	3	3	3	4	5	2	2	5	3	3	3	3	3	5	3	3	5	1.63
1	1	2	1	2	2	1	1	1	1	1	1	1	1	1	1	1	1	1	1	1	5	3	4	4	3	5	5	5	5	2	2	2	2	3	4	4	3	4	3	4	3	4	5	4	5	4	5	5	1.25
1	1	2	1	2	2	1	1	1	1	1	1	1	1	1	5	1	1	1	1	1	1	4	5	3	4	4	5	5	3	1	2	2	2	1	4	4	4	5	5	5	3	5	5	5	5	5	5	5	1.25
1	1	1	2	3	3	1	1	5	1	1	1	1	1	1	1	1	1	1	1	1	1	4	4	2	3	4	4	4	4	4	4	4	4	4	2	4	4	2	3	4	4	4	4	4	4	4	4	4	1.25
1	1	1	2	2	5	1	1	1	1	1	3	2	3	3	2	3	1	3	3	1	3	3	1	1	1	1	3	1	3	1	3	1	3	4	4	5	5	3	4	3	2	3	3	3	3	2	3	4	2
1	1	2	1	3	2	2	1	1	1	1	1	1	1	1	1	5	1	1	1	1	1	4	4	4	5	4	4	5	3	3	3	2	2	2	1	1	1	1	2	4	3	4	5	4	4	4	5	4	1.25
1	1	2	1	3	2	2	1	1	2	2	2	2	2	2	2	2	2	2	2	2	2	4	4	4	4	3	3	4	3	2	2	2	4	3	4	4	3	4	5	3	2	3	3	3	3	2	3	3	1.88
1	1	2	1	3	2	1	5	1	1	1	1	1	1	1	1	1	1	1	1	1	1	4	3	3	4	4	4	4	4	1	2	2	2	3	4	3	3	2	4	4	3	4	3	4	4	3	4	3	1.25
1	1	1	2	2	4	1	1	1	1	1	1	1	1	1	1	1	1	1	1	1	1	5	5	5	5	5	1	5	5	1	1	1	1	1	1	1	1	1	1	5	5	5	5	5	5	4	5	5	1
1	1	1	1	2	1	2	1	2	2	1	2	1	3	3	3	1	2	1	2	1	2	3	4	3	4	3	3	4	4	1	1	1	1	1	1	1	1	1	1	4	3	3	4	4	4	4	4	4	1.81
1	1	1	2	3	4	2	4	4	4	4	3	4	3	4	3	3	3	4	4	2	4	3	1	1	2	2	2	2	2	3	3	5	3	4	5	4	4	5	5	4	2	3	3	2	2	2	2	1	3.56
1	1	2	1	3	3	2	1	1	1	1	1	1	2	1	1	1	1	1	1	1	1	4	4	2	3	3	4	5	3	4	4	3	1	3	2	1	1	2	2	4	3	5	5	5	5	4	5	5	1.06
1	1	1	1	3	3	2	1	1	1	1	1	1	1	1	2	1	1	1	1	1	1	4	4	4	4	4	4	4	4	1	1	1	2	1	4	2	1	4	2	4	2	4	4	4	4	4	4	4	1.06
1	1	1	2	2	3	1	2	2	2	2	2	2	2	2	2	2	2	2	2	2	2	3	4	4	4	4	4	4	4	2	2	2	2	2	2	2	2	2	2	3	3	3	3	3	3	3	3	3	2
1	1	2	2	2	2	1	1	1	1	1	1	1	1	1	1	2	1	1	1	1	1	3	3	2	4	4	3	3	4	2	2	1	3	2	4	3	2	4	3	2	1	3	3	2	4	2	4	4	1.06
1	1	2	1	2	3	2	2	2	2	2	2	2	2	2	3	2	2	2	1	1	2	4	4	3	3	4	4	4	4	1	2	2	2	2	2	1	2	3	4	3	2	3	3	4	3	2	4	4	1.94
1	1	1	2	3	3	1	1	1	1	1	1	1	1	1	2	1	1	1	1	1	1	4	3	3	5	4	4	3	4	2	2	2	4	2	4	4	5	5	4	5	2	5	5	4	5	2	4	4	1.06
1	1	1	1	1	1	2	1	1	1	1	1	1	1	1	1	1	1	1	1	1	5	4	4	4	4	4	4	4	4	1	1	1	1	1	1	1	1	1	1	4	3	4	4	4	4	4	4	3	1.25
1	1	2	1	1	2	2	1	2	2	2	2	2	2	2	3	2	2	2	1	1	1	4	4	3	4	4	3	5	5	2	2	2	1	1	1	1	1	1	1	3	3	4	5	4	5	4	5	5	1.81
1	1	2	1	1	2	2	2	2	1	1	1	1	1	1	1	1	1	1	1	1	1	3	3	3	3	3	3	3	3	3	3	3	3	3	2	2	2	3	2	4	4	4	4	4	4	4	4	4	1.13
1	1	2	1	1	1	2	2	2	2	2	2	2	2	2	2	2	2	2	2	2	2	2	2	2	2	2	2	2	2	2	2	2	2	2	2	2	2	2	2	2	2	2	2	2	2	2	2	2	2
1	1	1	1	3	1	2	1	1	1	5	1	1	1	1	1	1	1	1	1	1	1	5	4	5	5	5	5	4	5	1	1	1	3	1	3	1	1	4	4	4	5	5	5	5	4	5	5	5	1.25
1	1	1	1	1	1	2	1	1	1	1	1	1	1	5	1	1	1	1	1	1	1	5	5	5	5	5	5	5	5	1	3	1	1	1	1	1	1	1	1	3	3	4	4	4	4	4	4	5	1.25
1	1	2	1	1	1	2	1	1	1	1	1	1	1	1	2	1	1	1	1	1	1	4	4	4	4	4	4	4	4	2	3	2	3	3	3	3	3	3	3	3	2	2	3	3	3	3	3	4	1.06
1	1	1	1	1	1	2	2	1	1	2	1	3	2	2	2	1	1	1	1	1	1	4	4	4	4	4	5	5	5	1	2	2	2	2	2	2	2	2	2	4	3	4	5	5	4	4	4	5	1.44
1	1	1	1	1	1	2	1	1	1	1	1	1	1	1	1	1	1	1	1	1	5	5	5	5	5	5	5	5	5	1	1	1	1	1	1	1	1	1	1	5	4	5	5	5	5	5	5	5	1.25
1	1	1	1	1	2	2	1	1	1	1	1	1	1	1	1	1	1	1	1	1	1	1	1	1	5	1	1	1	1	1	1	1	1	1	1	1	1	1	1	3	2	3	3	3	3	3	3	3	1
1	1	1	1	1	1	2	1	1	1	1	1	1	2	1	2	1	1	1	1	1	1	4	4	4	4	4	4	4	4	2	2	2	2	2	2	2	2	2	2	4	4	4	4	4	4	4	4	4	1.13
1	1	2	1	2	2	2	2	2	2	2	2	2	2	2	2	2	2	2	2	2	2	3	3	3	3	3	3	3	3	3	3	3	3	3	4	3	3	3	3	3	3	3	3	3	3	3	3	3	2
1	1	1	1	1	1	2	1	1	1	1	1	1	1	1	1	1	1	1	5	1	1	5	5	5	5	5	5	5	5	1	1	1	1	1	1	1	1	4	1	5	5	5	5	5	5	4	3	3	1.25
1	1	2	1	1	1	2	3	2	2	1	1	1	5	1	1	1	1	1	1	1	1	5	4	4	3	4	3	4	5	1	1	1	1	1	1	1	1	1	1	3	4	3	5	5	5	5	4	5	1.56
1	1	1	1	1	2	2	3	2	2	2	2	3	2	2	2	2	2	2	2	2	2	3	3	3	3	4	4	4	4	2	3	2	3	3	2	2	3	2	3	4	3	3	4	4	3	3	3	3	2.13
1	1	1	1	1	1	2	2	1	2	1	2	2	1	2	2	1	2	2	1	2	1	4	4	4	4	4	4	4	4	1	1	1	1	1	1	1	1	1	1	4	2	3	5	4	5	3	4	3	1.63
1	1	2	1	1	1	2	2	1	1	1	1	1	1	1	1	1	1	1	1	1	1	3	3	3	3	3	3	3	3	1	2	2	2	2	3	2	2	3	3	4	3	3	3	3	3	3	4	4	1.06
1	1	2	1	1	3	2	1	1	1	1	1	1	1	1	1	1	1	1	1	1	1	5	5	5	5	5	5	5	5	3	2	2	1	1	1	1	1	1	1	5	4	5	5	5	5	3	4	3	1
1	1	1	1	1	1	2	2	2	2	2	2	2	2	2	2	2	2	2	2	2	2	3	3	3	3	3	3	3	3	4	3	3	3	3	3	3	3	3	3	4	3	3	4	4	4	3	4	4	2
1	1	1	1	1	1	2	1	1	1	4	1	1	1	1	1	1	1	5	1	1	1	5	5	5	5	5	5	5	5	1	1	5	1	1	1	1	1	1	1	5	3	5	5	5	5	5	3	5	1.44
1	1	1	1	1	2	2	1	1	1	1	1	1	1	1	1	1	1	1	1	1	1	4	4	4	5	5	5	5	5	2	3	1	1	1	1	1	1	1	1	5	5	5	5	5	5	5	5	4	1
1	1	2	1	1	1	2	2	1	3	2	2	1	2	1	1	3	2	1	2	1	2	4	4	5	5	5	5	5	5	2	2	2	2	2	2	2	2	2	2	4	4	4	4	4	4	4	4	4	1.81
1	1	1	1	1	2	2	1	1	1	1	1	1	1	1	1	1	1	1	1	5	1	5	5	5	5	5	5	5	5	1	3	1	1	1	1	1	1	1	1	3	3	3	3	3	3	3	3	3	1.25
1	1	2	1	1	1	2	1	1	1	1	1	5	1	1	1	1	1	1	1	1	1	2	3	3	3	3	3	3	3	3	3	3	3	3	4	2	2	3	3	3	3	3	3	3	3	3	3	3	1.25
1	1	1	1	1	1	2	1	1	1	1	1	1	1	1	1	1	1	1	1	1	1	5	5	5	5	5	5	5	5	1	1	1	1	1	2	2	1	3	3	2	1	3	3	3	3	2	3	4	1
1	1	1	1	1	2	2	1	2	1	2	2	1	2	1	2	1	2	2	1	2	1	4	4	4	4	4	4	4	4	1	1	1	1	1	1	1	2	3	5	4	3	4	4	4	4	4	4	4	1.5
1	1	1	1	1	1	2	1	1	1	1	1	1	1	1	1	1	1	1	1	1	1	1	1	1	1	5	1	1	1	1	1	5	1	1	5	1	1	1	1	1	1	1	1	1	1	1	1	1	1
1	1	1	1	1	1	2	1	1	1	1	1	1	1	1	1	1	1	1	1	1	1	5	5	5	5	5	5	5	5	1	1	1	1	1	1	1	1	1	1	5	4	5	5	5	5	5	4	5	1
1	1	1	1	1	2	2	3	2	2	4	3	3	3	2	3	2	3	4	3	2	3	3	4	4	4	5	4	4	5	1	1	1	2	1	1	1	1	2	1	5	3	4	5	5	4	3	4	4	2.75
1	1	1	1	2	1	2	1	1	1	1	1	1	1	1	1	1	1	1	1	1	1	3	3	3	5	3	3	3	3	2	2	2	2	2	2	2	2	2	3	4	3	3	3	3	4	4	4	4	1
1	1	1	1	1	1	2	1	1	1	1	1	1	1	1	1	1	1	1	1	1	1	3	3	3	3	3	3	3	3	3	3	3	3	3	3	3	3	3	3	5	4	3	3	3	3	5	3	4	1
1	1	2	1	1	1	2	1	1	1	1	1	2	1	1	1	1	1	1	1	1	1	4	4	4	4	4	4	4	4	3	3	3	3	3	2	2	3	2	2	4	3	3	3	4	3	3	3	4	1.06
1	1	1	3	3	5	1	2	2	3	4	3	2	3	4	2	2	2	3	2	3	4	3	2	3	2	3	3	2	4	4	3	3	2	4	4	4	2	4	3	4	3	5	5	4	5	4	4	4	2.75
1	1	1	2	3	5	1	4	3	4	4	4	4	4	4	4	4	4	3	4	3	4	2	2	3	2	2	3	2	3	4	4	4	4	4	4	4	4	3	4	4	4	4	4	3	4	4	4	4	3.81
1	1	1	2	2	4	1	2	2	2	2	2	2	2	2	2	2	2	2	2	2	2	3	3	3	3	3	4	3	4	2	2	4	4	5	2	2	2	2	4	3	2	3	4	4	4	3	4	3	2
1	1	1	1	2	1	1	1	1	1	1	1	1	1	1	1	1	5	1	1	1	1	4	5	4	4	4	5	4	5	2	1	1	1	1	1	1	1	1	1	4	2	3	3	3	4	3	3	3	1.25
1	1	1	1	1	1	2	1	1	1	1	1	1	1	1	1	1	1	1	1	1	1	5	3	4	5	4	5	5	5	1	1	1	1	1	1	2	1	2	1	5	3	4	5	5	5	4	5	5	1
1	1	2	2	2	3	1	2	1	1	1	1	1	1	1	1	1	1	1	1	1	1	4	3	2	3	2	4	3	4	2	1	1	3	3	4	2	3	2	2	3	2	3	3	2	4	3	4	3	1.06
1	1	2	3	3	5	1	3	2	2	2	2	4	2	2	2	3	2	2	2	2	3	4	4	3	4	4	4	4	3	2	3	3	3	3	4	2	2	2	2	4	4	4	4	4	4	4	4	4	2.31
1	1	2	3	2	5	1	4	4	3	3	3	5	4	5	4	4	4	5	4	4	4	3	2	2	2	3	4	4	4	4	5	5	5	5	2	3	4	4	4	4	4	4	3	4	3	4	4	4	3.94
1	1	1	2	3	2	2	2	2	2	2	2	2	2	2	2	2	2	2	2	2	2	3	3	3	3	3	3	3	3	3	3	3	3	3	2	2	2	2	2	4	4	4	4	4	4	4	4	4	2
1	1	1	3	2	5	2	4	4	4	3	4	4	4	3	4	4	4	4	5	4	4	3	3	3	2	2	2	3	3	4	4	4	4	3	4	5	5	5	5	3	4	4	4	4	4	4	5	3	3.94
1	1	1	2	3	2	1	1	1	1	1	1	1	1	1	1	1	1	1	1	1	1	4	4	4	4	4	4	4	4	2	2	2	2	2	2	2	2	2	2	4	4	4	5	4	4	4	4	4	1
1	1	1	2	2	3	2	1	1	1	1	1	2	1	1	1	1	1	1	1	1	1	4	3	3	5	3	3	4	3	5	1	1	3	3	5	5	5	2	3	5	3	5	5	5	5	3	3	5	1.06
1	1	1	2	3	1	1	1	1	1	1	2	2	3	3	3	1	1	1	2	1	1	4	4	4	4	4	5	4	4	2	2	3	3	3	4	4	4	4	4	3	3	3	3	3	3	3	3	3	1.56
1	1	1	2	1	5	2	1	1	1	1	1	1	1	1	1	1	1	1	1	1	1	5	5	5	5	5	5	5	5	1	1	1	2	1	3	3	3	1	2	5	3	5	5	5	5	4	5	5	1
1	1	1	2	1	5	2	3	2	3	3	4	5	3	3	5	4	2	4	4	2	4	2	2	2	2	3	3	2	3	2	4	4	3	3	5	3	3	3	2	4	5	4	4	3	5	3	4	3	3.38
1	1	2	2	2	3	2	2	2	2	2	2	2	2	2	2	2	1	1	1	1	2	4	4	3	4	4	4	4	4	2	2	1	2	2	3	2	2	2	2	4	4	4	4	4	4	4	4	4	1.75
1	1	1	1	1	1	2	1	1	1	1	1	1	1	1	1	1	1	1	2	1	2	5	5	5	5	5	5	5	5	1	3	3	2	2	1	1	1	1	2	5	4	5	4	5	5	5	5	5	1.13
1	1	2	2	2	4	1	3	2	3	4	3	3	2	1	1	2	1	4	1	1	1	5	4	3	3	4	4	3	3	4	5	5	4	4	5	4	3	4	3	3	1	3	4	2	3	1	2	3	2.19
1	1	1	1	3	2	1	2	1	1	1	1	1	1	1	1	2	1	2	2	1	2	3	4	4	3	4	4	5	4	2	1	1	2	2	4	4	4	5	4	4	3	4	4	4	5	3	4	5	1.31
1	1	2	1	1	3	1	1	1	1	1	1	1	1	2	2	2	2	2	2	1	2	4	4	3	4	4	4	3	4	2	2	1	3	2	4	4	2	2	4	4	3	4	4	4	3	3	4	4	1.44
1	1	1	2	3	2	2	1	1	1	1	1	1	1	1	1	1	1	1	1	1	1	4	3	3	3	3	3	3	3	4	4	4	4	4	2	2	2	2	3	4	4	4	4	4	4	4	4	4	1
1	1	2	2	2	4	2	2	2	1	1	2	3	2	2	2	3	3	2	2	2	2	4	4	2	3	3	4	4	3	3	2	2	3	3	4	3	3	4	4	2	2	3	2	1	1	2	3	3	2
1	1	1	1	3	2	1	2	1	1	1	1	1	1	1	1	2	1	2	2	1	2	3	4	4	3	4	4	5	4	2	1	1	2	2	4	4	4	5	4	4	3	4	4	4	5	3	4	5	1.31
[truncated: 7 more columns]
